# Supplementary material for: Sinapic Acid Ameliorates Doxorubicin-Induced Cardiotoxicity in H9c2 Cardiomyoblasts by Inhibiting Oxidative Stress Through Activation of the Nrf2 Signaling Pathway
Source: Antioxidants (Basel). 2025 Mar 13;14(3):337. doi: 10.3390/antiox14030337 (PMC11939272; doi:10.3390/antiox14030337)
Supplement: Supplementary file 1 [file antioxidants-14-00337-s001.zip]

Archive with 1 entries (1 files):
- antioxidants-3443955-supplementary.pdf
